# Supplementary material for: The Use of Star Anise-Cinnamon Essential Oil as an Alternative Antibiotic in Prevention of Salmonella Infections in Yellow Chickens
Source: Antibiotics (Basel). 2022 Nov 9;11(11):1579. doi: 10.3390/antibiotics11111579 (PMC9686846; doi:10.3390/antibiotics11111579)
Supplement: Supplementary file 1 [file antibiotics-11-01579-s001.zip]

Archive with 2 entries (2 files):
- body weight.pdf
- Salmonella isolation rates.pdf
